# Supplementary material for: Liver Injury Following Intravenous Methylprednisolone Pulse Therapy in Multiple Sclerosis: The Experience from a Single Academic Liver Center
Source: Biomolecules. 2025 Mar 19;15(3):437. doi: 10.3390/biom15030437 (PMC11940579; doi:10.3390/biom15030437)
Supplement: Supplementary file 1 [file biomolecules-15-00437-s001.zip]

Archive with 1 entries (1 files):
- biomolecules-3456705-supplementary.pdf
